# Supplementary material for: Metabolome Profiling and Predictive Modeling of Dark Green Leaf Trait in Bunching Onion Varieties
Source: Metabolites. 2025 Mar 26;15(4):226. doi: 10.3390/metabo15040226 (PMC12028952; doi:10.3390/metabo15040226)
Supplement: Supplementary file 1 [file metabolites-15-00226-s001.zip]

Archive with 6 entries (6 files):
- supplementary  Table S1.xlsx
- supplementary  Table S2.xlsx
- supplementary  Table S3.xlsx
- supplementary  Table S4.xlsx
- supplementary  Table S5.xlsx
- supplementary Figures.pdf
