# Supplementary material for: Metabolome Profiling and Predictive Modeling of Dark Green Leaf Trait in Bunching Onion Varieties
Source: Metabolites. 2025 Mar 26;15(4):226. doi: 10.3390/metabo15040226 (PMC12028952; doi:10.3390/metabo15040226)
Supplement: Supplementary file 1 [file metabolites-15-00226-s001.zip › supplementary Table S1.xlsx]

## Sheet: Sheet1
降水量			気温			湿度		風向・風速						日照	雪
合計	最大1時間	最大10分間	平均	最高	最低	平均	最小	平均風速	最大		最大瞬間		最多	時間	降雪の深さの	最深積雪	///
(mm)	(mm)	(mm)	(℃)	(℃)	(℃)	(％)	(％)	(m/s)					風向	(h)	合計(cm)	(cm)	///
3	0	0	0	21.8	28.2	15.8	61	35	2.9	6.6	北北西	11.6	北北西	北西	13.5	///	///
4	0	0	0	20.1	27.6	13.3	65	32	2	4.8	北西	7.1	西北西	西南西	7.9	///	///
5	0	0	0	19.9	24.4	14.7	68	46	1.6	2.9	北東	5.3	北東	北東	0.3	///	///
6	10.5	2.5	0.5	17.8	19.7	16.8	92	81	2	6	東南東	9.1	南東	東南東	0	///	///
7	0	0	0	21.4	27.8	17.3	82	57	1.4	3.1	南西	5	南西	西	9.2	///	///
8	17	6.5	1.5	18.5	20.8	17.5	92	75	2.5	6.5	東南東	10.6	東南東	東南東	0	///	///
9	0	0	0	21.2	27.9	17.1	81	50	1.5	3.1	南西	4.9	南西	西南西	6.7	///	///
10	1	1	0.5	20.8	25.4	16.6	83	66	4.1	7.8	南東	12.7	東南東	東南東	0.7	///	///
11	0.5	0.5	0.5	22	25.8	19.6	83	69	3.8	6.5	南東	10.6	南東	東	0.7	///	///
12	0	0	0	23.7	28.6	20.8	79	59	2.1	4.6	東	7.8	東	東	4.9	///	///
13	10.5	10.5	7.5	23.2	27.4	20.5	84	68	2.8	4.8	東南東	8.5	東	東	3.2	///	///
14	0.5	0.5	0.5	22.5	26.5	19.3	87	73	2.1	4.1	東南東	6.9	東南東	東	0	///	///
15	0	0	0	22.1	27.7	18.7	78	48	1.7	6.6	南南西	13.2	南南西	北北東	4.7	///	///
16	0.0 )	0.0 )	0.0 )	22.7 )	30.2 )	16.9 )	74 )	45 )	2.0 )	5.3 )	西南西 )	7.9 )	西 )	南西 )	13.2	///	///
17	0	0	0	23.8	30.8	17	69	43	2.3	3.7	南	6.6	東	東	9.9	///	///
18	0	0	0	23.1	27.1	20.1	78	64	2	4.1	南南東	6.4	西南西	北東	3	///	///
19	0	0	0	25.1	32.8	17.5	68	42	2.2	5.5	北北西	8.5	北北西	北東	13.1	///	///
20	0	0	0	24.5	28.2	20.3	72	52	4.2	9.2	南東	15.3	東南東	東南東	9.2	///	///
21	59	13.5	3.5	22.1	24.3	20.4	89	68	4.8	8.1	南東	12.9	南東	東南東	0	///	///
22	1	4.5	0.5	24.1	28.6	21.1	79	58	3.1	7	南東	10.9	南東	西北西	5.5	///	///
23	0	0	0	23.9	29.3	19.9	74	55	2.1	5.2	北北西	8.2	西北西	北東	4	///	///
24	0	0	0	23.6	28.4	19.6	71	51	1.7	4.1	南南東	6	南	南	7.2	///	///
25	3	2	0.5	23.5	27.6	19.9	80	57	2.5	4.9	東南東	6.7	南東	東南東	1	///	///
26	32.5	13	6	24.3	26.5	21.9	91	83	3.1	5.6	東南東	8.6	南東	東	0	///	///
27	0	0	0	25.8	30.1	23.4	86	69	2.5	4.9	南東	7.2	南東	東	1.5	///	///
28	14	12	9	25.2	29.2	23.2	88	68	1.9	4.3	東南東	7	東	東	1	///	///
29	5	4	3	25.3	27.7	23.5	91	80	1.8	4.3	南南東	6	南南東	東	1.1	///	///
30	106.5	24	8.5	24.2	25.4	22.7	96	86	3.1	7.1	南南東	13.3	北北西	南南東	0	///	///
1	137	45.5	17	23.8	27.6	21.9	95	81	1.7	4	西	6.7	西北西	東	0.4	///	///
2	0	0	0	26.4	30.8	22.9	82	63	1.8	5.6	南南東	7.6	南南東	南南東	7.8	///	///
3	2	1.5	0.5	24	27.4	21.7	85	63	2.4	6.4	東南東	9.6	東南東	東南東	4.7	///	///
4	0	0	0	25	30.1	19.8	79	62	2.4	5	南南東	7.7	東南東	東南東	6.7	///	///
5	15	8.5	4.5	24.9	28.3	22.2	90	78	3.7	8.8	西北西	14.1	西北西	南東	1.9	///	///
6	0	0	0	25.9	32.5	20.4	79	56	1.6	3.1	北北東	6.7	南南東	東南東	12.3	///	///
7	45	20	6	24.2	28.5	21.5	88	71	3.2	7.2	東南東	10.5	東南東	東南東	0.5	///	///
8	96	35.5	12.5	24.5	26.1	23	96	87	1.9	7.4	西北西	17	北北西	東	0	///	///
9	84	19.5	6.5	24.5	26.3	23.6	97	92	2.1 )	5.9 )	南南東 )	8.1 )	南南東 )	東	0	///	///
10	63.5	16	7	23.7	26.4	22.4	94	80	2.1	5.2	南南東	8.4	西南西	東	1.7	///	///
11	0	0	0	26.9	33.6	22.3	80	52	2	5.2	南南東	7.1	南南東	北東	9.8	///	///
12	0	0	0	26.2	30.4	23.8	83	64	2	6.2	西南西	11.2	西南西	北北東	1.2	///	///
13	3.5	3.5	3.5	26.9	33.1	23.4	84	59	1.7	4.3	西北西	7.4	西北西	北東	3.1	///	///
14	0	0	0	25.8	27.4	24.4	88	79	3.3	5.6	東南東	8.7	東南東	東	0	///	///
15	0.5	0.5	0.5	26.8	29.9	25.4	85	74	3.6	5.7	東南東	9.8	東南東	東	1.6	///	///
16	0	0	0	27.4	30.5	25.1	83	73	4.7	6.4	東南東	10.2	東	東南東	11.6	///	///
17	0	0	0	28.1	32.2	25.7	81	65	3.8	5.5	南東	8.3	南東	東南東	9.1	///	///
18	0	0	0	28.2	31.5	26.2	82	66	3.9	5.8	東南東	9.6	東南東	東南東	6.2	///	///
19	12	5.5	3.5	26.5	30.6	25	89	73	2	4	東	7.4	東	東	2.9	///	///
20	0	0	0	27.3	31.8	24.2	74	56	2.3	4.4	北北西	7.1	南南西	北西	5.2	///	///
21	0	0	0	27.2	32.8	22.1	74	52	2.6	4.9	南東	7.3	南東	北東	12.4	///	///
22	0	0	0	27.9	32.1	24	78	61	3.3	5.5	南東	8	東	東南東	7.7	///	///
23	0	0	0	28.4	31.9	26.6	76	61	4.3	6.4	南東	9.8	南東	東南東	8.1	///	///
24	7.5	7.5	6	27.6	31.8	24.3	82	62	4.2	6.4	東南東	11.1	南東	東南東	6.7	///	///
25	0.5	0.5	0.5	27.7	32.9	24.4	84	60	2.8	5.2	南東	7.9	南東	東南東	5.7	///	///
26	0	0	0	28.5	33.6	24.6	78	58	2.4	3.9	南東	6.3	南南東	東南東	10.4	///	///
27	0	0	0	29.3	34.7	25.1	73	54	2.8	4.2	東南東	6.3	東南東	北東	11.7	///	///
28	0	0	0	28.8	34	23.8	71	53	2.8	4.5	南南東	7.6	東	北東	10.3	///	///
29	0	0	0	28.8	32.6	24.4	72	51	3.6	6.4	南東	9	東南東	東南東	11.7	///	///
30	0	0	0	28.7	33.8	24.8	74	51	3.1	5.6	東南東	8.7	南	東南東	10.6	///	///
31	0	0	0	28.9	33.5	24.7	72	54	2.6	5	南東	9	南東	東南東	6.2	///	///
1	0	0	0	29.6	34.5	24.9	69	46	3.5	6.1	南東	9.6	南東	東南東	11.8	///	///
2	0	0	0	29.2	33.3	25.5	75	58	4.1	7.9	南東	11.9	南東	東南東	11.6	///	///
3	0	0	0	29.2	33.2	26.3	75	59	5.1	8.2	南東	13.2	南東	南東	11.8	///	///
4	0	0	0	29.3	33.4	27.2	74	58	4.4	7.3	南東	12.1	南南東	東南東	12.5	///	///
5	0	0	0	29.8	34	26.5	73	56	3.6	6.7	南東	10.6	南東	東南東	13	///	///
6	0	0	0	30.5	36.1	26.5	71	52	2.7	5.4	南	8.4	南東	東南東	12.4	///	///
7	0	0	0	29.9	34.6	26.8	71	55	3.5	7.1	東南東	10.8	東南東	東	3.9	///	///
8	0	0	0	31.1	35.9	28.2	64	50	4.1	6.7	東	11.9	東南東	東	6.7	///	///
9	7.5	3	2	29.4	33	25.9	72	60	6.2	8.8	東	16.2	東	東	1.4	///	///
10	12.5	4	2.5	27	29.7	26	88	64	11.4	16.2	南東	28	南東	南東	0	///	///
11	0	0	0	28.2	31.6	25.9	82	69	3.9	7.6	南南東	10.8	南南東	東南東	11.2	///	///
12	1	0.5	0.5	28.7	33.8	25.8	79	55	2.4	4.7	東南東	7.8	南東	南南東	8.6	///	///
13	0	0	0	28.8	33.9	24.5	77	57	2.2	5.6	北北西	10.4	北北西	北北西	10.7	///	///
14	0	0	0	29.6	35.6	24.2	67	44	3.3	8.7	北北西	12.7	北北西	北北西	11.3	///	///
15	0	0	0	28.2	31.6	25.5	76	65	4	8	北北西	12.7	北北西	北北西	0.4	///	///
16	0	0	0	28.3	33.9	24.2	79	58	2.7	5.8	北北西	9.1	北北西	西南西	8.6	///	///
17	0	0	0	28.7	33.6	25.8	77	57	2.3	4.5	南	7.3	南南東	東	4.3	///	///
18	0	0	0	27.6	28.8	26.8	83	79	3.3	5.3	南東	9.8	東南東	東南東	0	///	///
19	0	0	0	29	32.7	26.2	76	62	3.4	5.7	東南東	10	東南東	東南東	9.2	///	///
20	0	0	0	29.7	35	25	74	52	2.1	3.7	西南西	7.2	南南西	北北東	12.5	///	///
21	0	0	0	29.8	34.9	25.3	74	55	2.6	5	東	7.7	東	東	11.9	///	///
22	0	0	0	30.2	35.4	26.8	71	49	3	4.8	東	7.5	南東	東	12.3	///	///
23	1.5	1	0.5	27.6	30.2	25.6	85	71	2.4	4.5	南南東	7	南南東	南東	0.6	///	///
24	0.5	0.5	0.5	28.3	32.8	24.7	81	64	3.2	6.6	南東	10.7	南南東	東南東	7	///	///
25	0	0	0	28.4	32.6	26.5	79	65	3.3	6.4	南東	9.3	南東	東南東	4	///	///
26	0	0	0	28.7	33.5	25.6	72	51	2.6	4.9	南東	7.4	南東	東南東	9.4	///	///
27	0	0	0	28.3	33.4	23.9	75	53	2.7	5.2	南	7.3	南	北東	10.6	///	///
28	0	0	0	28.4	33.1	24.6	76	54	3.9	7.2	東南東	11.6	南東	東南東	9.5	///	///
29	0	0	0	28.9	31.9	27.1	76	61	5.9	8.5	南東	13.1	南東	東南東	10.7	///	///
30	3	2.5	2	28.1	32.3	25.1	79	60	4.6	11.2	南東	16.2	東南東	南東	6	///	///
31	8.5	3	2.5	25.8	27.5	24.5	88	74	4.8	9.5	南東	15	南東	東南東	0	///	///

## Sheet: Sheet2
Supplementary Table 1. Meteorological Data for the Cultivation Site from May 7 to September 18, 2019.
data	Temperature (°C)			Humidity (%)		Sunshine Duration (h)
	Average	Maximum	Minimum	Average	Minimum
3	21.8	28.2	15.8	61	35	11.6
4	20.1	27.6	13.3	65	32	7.1
5	19.9	24.4	14.7	68	46	5.3
6	17.8	19.7	16.8	92	81	9.1
7	21.4	27.8	17.3	82	57	5
8	18.5	20.8	17.5	92	75	10.6
9	21.2	27.9	17.1	81	50	4.9
10	20.8	25.4	16.6	83	66	12.7
11	22	25.8	19.6	83	69	10.6
12	23.7	28.6	20.8	79	59	7.8
13	23.2	27.4	20.5	84	68	8.5
14	22.5	26.5	19.3	87	73	6.9
15	22.1	27.7	18.7	78	48	13.2
16	22.7 )	30.2 )	16.9 )	74 )	45 )	7.9 )
17	23.8	30.8	17	69	43	6.6
18	23.1	27.1	20.1	78	64	6.4
19	25.1	32.8	17.5	68	42	8.5
20	24.5	28.2	20.3	72	52	15.3
21	22.1	24.3	20.4	89	68	12.9
22	24.1	28.6	21.1	79	58	10.9
23	23.9	29.3	19.9	74	55	8.2
24	23.6	28.4	19.6	71	51	6
25	23.5	27.6	19.9	80	57	6.7
26	24.3	26.5	21.9	91	83	8.6
27	25.8	30.1	23.4	86	69	7.2
28	25.2	29.2	23.2	88	68	7
29	25.3	27.7	23.5	91	80	6
30	24.2	25.4	22.7	96	86	13.3
1	23.8	27.6	21.9	95	81	6.7
2	26.4	30.8	22.9	82	63	7.6
3	24	27.4	21.7	85	63	9.6
4	25	30.1	19.8	79	62	7.7
5	24.9	28.3	22.2	90	78	14.1
6	25.9	32.5	20.4	79	56	6.7
7	24.2	28.5	21.5	88	71	10.5
8	24.5	26.1	23	96	87	17
9	24.5	26.3	23.6	97	92	8.1 )
10	23.7	26.4	22.4	94	80	8.4
11	26.9	33.6	22.3	80	52	7.1
12	26.2	30.4	23.8	83	64	11.2
13	26.9	33.1	23.4	84	59	7.4
14	25.8	27.4	24.4	88	79	8.7
15	26.8	29.9	25.4	85	74	9.8
16	27.4	30.5	25.1	83	73	10.2
17	28.1	32.2	25.7	81	65	8.3
18	28.2	31.5	26.2	82	66	9.6
19	26.5	30.6	25	89	73	7.4
20	27.3	31.8	24.2	74	56	7.1
21	27.2	32.8	22.1	74	52	7.3
22	27.9	32.1	24	78	61	8
23	28.4	31.9	26.6	76	61	9.8
24	27.6	31.8	24.3	82	62	11.1
25	27.7	32.9	24.4	84	60	7.9
26	28.5	33.6	24.6	78	58	6.3
27	29.3	34.7	25.1	73	54	6.3
28	28.8	34	23.8	71	53	7.6
29	28.8	32.6	24.4	72	51	9
30	28.7	33.8	24.8	74	51	8.7
31	28.9	33.5	24.7	72	54	9
1	29.6	34.5	24.9	69	46	9.6
2	29.2	33.3	25.5	75	58	11.9
3	29.2	33.2	26.3	75	59	13.2
4	29.3	33.4	27.2	74	58	12.1
5	29.8	34	26.5	73	56	10.6
6	30.5	36.1	26.5	71	52	8.4
7	29.9	34.6	26.8	71	55	10.8
8	31.1	35.9	28.2	64	50	11.9
9	29.4	33	25.9	72	60	16.2
10	27	29.7	26	88	64	28
11	28.2	31.6	25.9	82	69	10.8
12	28.7	33.8	25.8	79	55	7.8
13	28.8	33.9	24.5	77	57	10.4
14	29.6	35.6	24.2	67	44	12.7
15	28.2	31.6	25.5	76	65	12.7
16	28.3	33.9	24.2	79	58	9.1
17	28.7	33.6	25.8	77	57	7.3
18	27.6	28.8	26.8	83	79	9.8
19	29	32.7	26.2	76	62	10
20	29.7	35	25	74	52	7.2
21	29.8	34.9	25.3	74	55	7.7
22	30.2	35.4	26.8	71	49	7.5
23	27.6	30.2	25.6	85	71	7
24	28.3	32.8	24.7	81	64	10.7
25	28.4	32.6	26.5	79	65	9.3
26	28.7	33.5	25.6	72	51	7.4
27	28.3	33.4	23.9	75	53	7.3
28	28.4	33.1	24.6	76	54	11.6
29	28.9	31.9	27.1	76	61	13.1
30	28.1	32.3	25.1	79	60	16.2
31	25.8	27.5	24.5	88	74	15

## Sheet: Sheet3
Table S1. Meteorological Data for the Cultivation Site from 14-June to 21-August, 2023.
data	Temperature (°C)			Humidity (%)		Sunshine Duration (h)
	Average	Maximum	Minimum	Average	Minimum
2023-06-14	22.5	26.5	19.3	87	73	6.9
2023-06-15	22.1	27.7	18.7	78	48	13.2
2023-06-16	22.7	30.2	16.9	74	45	7.9
2023-06-17	23.8	30.8	17	69	43	6.6
2023-06-18	23.1	27.1	20.1	78	64	6.4
2023-06-19	25.1	32.8	17.5	68	42	8.5
2023-06-20	24.5	28.2	20.3	72	52	15.3
2023-06-21	22.1	24.3	20.4	89	68	12.9
2023-06-22	24.1	28.6	21.1	79	58	10.9
2023-06-23	23.9	29.3	19.9	74	55	8.2
2023-06-24	23.6	28.4	19.6	71	51	6
2023-06-25	23.5	27.6	19.9	80	57	6.7
2023-06-26	24.3	26.5	21.9	91	83	8.6
2023-06-27	25.8	30.1	23.4	86	69	7.2
2023-06-28	25.2	29.2	23.2	88	68	7
2023-06-29	25.3	27.7	23.5	91	80	6
2023-06-30	24.2	25.4	22.7	96	86	13.3
2023-07-01	23.8	27.6	21.9	95	81	6.7
2023-07-02	26.4	30.8	22.9	82	63	7.6
2023-07-03	24	27.4	21.7	85	63	9.6
2023-07-04	25	30.1	19.8	79	62	7.7
2023-07-05	24.9	28.3	22.2	90	78	14.1
2023-07-06	25.9	32.5	20.4	79	56	6.7
2023-07-07	24.2	28.5	21.5	88	71	10.5
2023-07-08	24.5	26.1	23	96	87	17
2023-07-09	24.5	26.3	23.6	97	92	8.1 )
2023-07-10	23.7	26.4	22.4	94	80	8.4
2023-07-11	26.9	33.6	22.3	80	52	7.1
2023-07-12	26.2	30.4	23.8	83	64	11.2
2023-07-13	26.9	33.1	23.4	84	59	7.4
2023-07-14	25.8	27.4	24.4	88	79	8.7
2023-07-15	26.8	29.9	25.4	85	74	9.8
2023-07-16	27.4	30.5	25.1	83	73	10.2
2023-07-17	28.1	32.2	25.7	81	65	8.3
2023-07-18	28.2	31.5	26.2	82	66	9.6
2023-07-19	26.5	30.6	25	89	73	7.4
2023-07-20	27.3	31.8	24.2	74	56	7.1
2023-07-21	27.2	32.8	22.1	74	52	7.3
2023-07-22	27.9	32.1	24	78	61	8
2023-07-23	28.4	31.9	26.6	76	61	9.8
2023-07-24	27.6	31.8	24.3	82	62	11.1
2023-07-25	27.7	32.9	24.4	84	60	7.9
2023-07-26	28.5	33.6	24.6	78	58	6.3
2023-07-27	29.3	34.7	25.1	73	54	6.3
2023-07-28	28.8	34	23.8	71	53	7.6
2023-07-29	28.8	32.6	24.4	72	51	9
2023-07-30	28.7	33.8	24.8	74	51	8.7
2023-07-31	28.9	33.5	24.7	72	54	9
2023-08-01	29.6	34.5	24.9	69	46	9.6
2023-08-02	29.2	33.3	25.5	75	58	11.9
2023-08-03	29.2	33.2	26.3	75	59	13.2
2023-08-04	29.3	33.4	27.2	74	58	12.1
2023-08-05	29.8	34	26.5	73	56	10.6
2023-08-06	30.5	36.1	26.5	71	52	8.4
2023-08-07	29.9	34.6	26.8	71	55	10.8
2023-08-08	31.1	35.9	28.2	64	50	11.9
2023-08-09	29.4	33	25.9	72	60	16.2
2023-08-10	27	29.7	26	88	64	28
2023-08-11	28.2	31.6	25.9	82	69	10.8
2023-08-12	28.7	33.8	25.8	79	55	7.8
2023-08-13	28.8	33.9	24.5	77	57	10.4
2023-08-14	29.6	35.6	24.2	67	44	12.7
2023-08-15	28.2	31.6	25.5	76	65	12.7
2023-08-16	28.3	33.9	24.2	79	58	9.1
2023-08-17	28.7	33.6	25.8	77	57	7.3
2023-08-18	27.6	28.8	26.8	83	79	9.8
2023-08-19	29	32.7	26.2	76	62	10
2023-08-20	29.7	35	25	74	52	7.2
2023-08-21	29.8	34.9	25.3	74	55	7.7
