# Supplementary material for: Metabolome Profiling and Predictive Modeling of Dark Green Leaf Trait in Bunching Onion Varieties
Source: Metabolites. 2025 Mar 26;15(4):226. doi: 10.3390/metabo15040226 (PMC12028952; doi:10.3390/metabo15040226)
Supplement: Supplementary file 1 [file metabolites-15-00226-s001.zip › supplementary Table S3.xlsx]

## Sheet: 2023_selected_mean
Table S3. Normalized Results of Primary and Secondary Metabolite Analysis Using Liquid Chromatography–Tandem Quadrupole Mass Spectrometry (LC-QqQ-MS)
Sample name	No.	Citric acid	(-)Shikimic acid	1-Aminocyclopropane-1-carboxylic acid	Serotonin	5-Methylcytosine	Adenine	Adenosine	Glycine	L-Histidine	L-Methionine	L-(-)-Phenylalanine	L-Tryptophane	L-Tyrosine	Sucrose	L-Kynurenine	3-(2-Aminoethyl)indole	D(+)-Galacturonic acid	Pyridoxamine	Harmaline	L-Carnosine	2'-Deoxyadenosine	2'-Deoxyguanosine	3,4-Dihydroxy-L-phenylalanine	Adonitol	Allantoin	Argininosuccinic acid	Caffeic acid	Cytidine	Diethanolamine	L-2,3-Diaminopropionic acid	DL-threo-beta-Methylaspartic acid	Gibberellin A4	Glutathione (oxidized form)	Guanosine	Inosine	Isoguvacine	L-Asparagine	L-Aspartic acid	L-Cystine	Leucylleucyltyrosine	L-Glutamic acid	L-Glutamine	L-Glutathione (reduced form)	L-Homocarnosine	L-Ornithine	L-Proline	L-Pyroglutamic acid	L-Serine
08S20	1	0.438882	0.00012363	0.176853	0.00142547	0.0152171	0.0071072	0.991608	0.114622	1.20263	0.18942	10.4089	2.52232	1.84409	0.313243	0.0205597	0.00568382	0.00366964	0.0359007	0.00134122	0.00253243	0.0688811	0.00456893	0.000653128	0.0123421	0.00708399	0.00750997	0.0325339	0.0628742	0.630501	0.0400619	0.0938792	6.76e-05	6.7e-05	0.12272	0.0730812	0.000447306	1.68701	3.84184	0.0701471	0.0012628	12.7651	6.18693	0.0905969	0.0668493	0.304898	10.1984	0.827786	5.59248
08S20	2	0.393851	0.000335185	0.189591	0.00464406	0.012127	0.00735182	0.751691	0.119961	1.36956	0.209191	11.4905	3.08297	2.07742	0.322172	0.00576907	0.00396384	0.00628589	0.0325631	0.000652584	0.00209274	0.0384904	0.00292599	0.00174676	0.0129822	0.00749448	0.00837873	0.0758917	0.0513209	0.637886	0.0360553	0.100426	0.000228567	0.000272153	0.100479	0.052898	0.000478192	1.68341	3.75007	0.0691328	0.00190629	13.3352	5.87537	0.118024	0.0695225	0.31094	10.6416	0.830632	5.7216
08S20	3	0.51257	0.000271968	0.184244	0.00312282	0.0196707	0.00604804	0.594193	0.117933	1.4439	0.232767	11.0505	3.15099	2.08999	0.325787	0.0123296	0.00613691	0.00441263	0.0316585	0.000764244	0.00184712	0.0670075	0.00365509	0.00178966	0.0098266	0.0095652	0.007867	0.0681073	0.0522821	0.644643	0.035213	0.0950096	0.000380206	0.000413918	0.0771712	0.0446687	6.11e-05	1.82565	3.42526	0.0556275	0.000873359	13.3567	7.17453	0.0929929	0.0602679	0.320491	11.1894	0.80848	5.88427
2331	1	0.370431	0.00482698	0.126878	0.00240229	0.0111085	0.00505579	1.47276	0.13893	0.359709	0.0768614	3.59942	0.654391	0.59086	0.597496	0.00485363	0.000481438	0.00480558	0.0249252	0.000515112	0.000707304	0.00960156	0.00149963	0.000143707	0.0131964	0.00393287	0.0146222	0.0643067	0.0664256	0.373122	0.0627728	0.0617127	0.00114817	7.18e-05	0.111721	0.114396	0.00117507	0.380948	2.64921	0.126249	0.00169858	9.09563	2.11998	0.0295775	0.104474	0.0712402	5.4173	0.230005	3.19978
2331	2	0.265634	0.00256617	0.146445	0.00196554	0.0128232	0.00657765	1.70367	0.152248	0.377657	0.0964076	3.90893	0.69508	0.710141	0.481797	0.00386937	0.000265363	0.0055158	0.0270462	0.00162476	0.00358221	0.00524493	0.00189327	0.000428215	0.0105486	0.00699418	0.0128758	0.0582126	0.080077	0.410909	0.0688278	0.0615212	0.000214958	0.00114388	0.141339	0.133357	0.000514136	0.394391	2.87451	0.129722	0.00088977	9.64924	2.07517	0.054505	0.119009	0.0790677	5.92298	0.226325	3.4737
2331	3	0.260828	0.00241952	0.167457	0.00347282	0.0127937	0.00352886	1.67226	0.137188	0.401871	0.0801084	3.81565	0.884711	0.635741	0.512841	0.00765351	0.000938227	0.00798582	0.0274768	0.000535255	0.00344253	0.0108953	0.00124173	0.000265779	0.0125131	0.00282015	0.0128449	0.0601288	0.0802542	0.374913	0.0766161	0.0682721	0.00265656	0.00216141	0.121595	0.117351	0.000910562	0.404365	2.81341	0.13897	0.000772863	9.80891	2.00744	0.0439507	0.11197	0.137393	6.09374	0.416587	3.24343
2331	4	0.312294	0.00190828	0.135606	0.00103794	0.013152	0.00543268	1.68491	0.196449	0.380503	0.0753018	4.0209	0.764658	0.697279	0.474045	0.00340019	0.000109024	0.00562983	0.0229664	0.00150803	0.00232306	0.00301327	0.000370796	0.00116491	0.0125509	0.00579149	0.0133256	0.0598715	0.0732622	0.443727	0.059292	0.0621729	0.000801125	0.0005292	0.144362	0.124816	0.000619433	0.498013	2.6292	0.129624	0.00103296	8.86482	2.38741	0.0343955	0.112994	0.0881206	5.89916	0.260235	3.83615
2331	5	0.351786	0.00334141	0.144479	0.00209347	0.0109552	0.0041772	1.94454	0.157981	0.374206	0.0799557	3.97776	0.797394	0.662737	0.43413	0.00696697	0.00037802	0.0045282	0.0278654	0.00156091	0.00242289	0.0054415	0.00123565	0.00051639	0.0120932	0.00360079	0.0125257	0.0714178	0.0945933	0.432481	0.0562657	0.0625785	0.000233097	0.000406023	0.183077	0.151221	0.000880708	0.532129	2.43893	0.126606	0.00193378	9.00051	2.54311	0.0400316	0.105771	0.0891469	6.12618	0.256468	3.60261
YSG	1	0.237042	0.00166939	0.171405	0.00114547	0.0112779	0.00405331	1.69227	0.292755	0.540916	0.0752633	4.77497	0.986877	0.984472	0.552832	0.00497994	0.000985342	0.00531775	0.0324678	0.000837477	0.00259717	0.00898067	0.00186347	0.00177676	0.0160946	0.004507	0.0178582	0.0491848	0.0839444	0.591155	0.0765106	0.0650348	7.21e-05	0.000821586	0.131802	0.123291	0.000700233	0.9624	3.00208	0.141712	0.000375075	11.3401	4.04203	0.0207496	0.133695	0.160505	8.93947	0.395267	4.99427
YSG	2	0.335878	0.00883606	0.168316	0.00224796	0.0131271	0.00868815	1.92164	0.210121	0.381777	0.0700738	3.35181	0.615273	0.645795	0.470952	0.00944031	0.000422492	0.0110788	0.0286848	0.00095827	0.000854366	0.00378067	3.25e-05	0.00021852	0.0108515	0.000399347	0.0145794	0.0136697	0.0806934	0.478545	0.0528136	0.0612854	0.000435423	0.000191081	0.152217	0.153665	0.000839147	0.665616	3.26693	0.150244	0.00192335	10.5681	3.13846	0.0247464	0.110762	0.116046	5.8168	0.230005	4.32446
YSG	3	0.254742	0.00766981	0.23249	0.0020374	0.0158186	0.00766687	0.346453	0.32544	0.570884	0.0807814	4.8194	0.865761	1.08682	0.543132	0.0103515	0.001122	0.0109565	0.0384482	0.00100252	0.00256996	0.00330124	0.000310428	0.00201249	0.00850505	0.0033464	0.0173316	0.0670021	0.0479764	0.7323	0.0312815	0.0868407	0.000809102	0.000580373	0.0502527	0.0277504	0.000479735	1.13245	3.68557	0.142944	0.000927326	16.2174	5.93717	0.10545	0.12529	0.198185	8.89971	0.457741	6.53247
YSG	4	0.354354	0.0114266	0.209037	0.0039158	0.0158929	0.00805799	1.82927	0.256686	0.531268	0.0868684	5.48153	0.917217	1.15211	0.416099	0.00774001	0.00253581	0.018271	0.0318956	0.00167131	0.000968511	0.00602384	0.000994739	0.00222217	0.0105794	0.00393805	0.0117725	0.0613859	0.0984805	0.617515	0.0700106	0.066471	0.000389401	0.00259031	0.157922	0.136543	0.000407843	0.916899	3.65329	0.146652	0.000324932	11.992	4.49715	0.024947	0.124176	0.16456	7.4472	0.362453	5.54654
kaminai	1	0.255277	0.000952956	0.13243	0.00109913	0.00795419	0.00460928	1.22915	0.19387	0.395977	0.080146	3.55724	0.701182	0.787895	0.58327	0.00528688	0.00120589	0.00707431	0.0177879	0.000591569	0.000590875	0.0134131	0.00350281	0.000223239	0.0110961	0.00315971	0.0183644	0.0397461	0.0643938	0.477105	0.101684	0.0466762	0.00045945	0.00241045	0.113906	0.0918372	0.000602034	0.716435	2.31003	0.130692	0.000799444	6.69388	2.38573	0.086893	0.10186	0.127207	6.02612	0.21082	4.22815
kaminai	2	0.347692	0.00165804	0.160188	0.00135878	0.00732804	0.00594258	1.65485	0.362497	0.519822	0.0994963	4.52245	1.04391	1.03135	0.561381	0.00245793	0.00260269	0.00980003	0.0292835	0.00064409	0.00135512	0.00918183	0.00247152	0.00131768	0.00910515	0.00287012	0.014933	0.0636732	0.0679681	0.640286	0.0986901	0.0609521	0.00038994	0.00152478	0.149635	0.128657	0.000373204	1.04503	2.50263	0.137428	0.00055443	8.064	3.52806	0.137385	0.0984445	0.184627	8.87844	0.284539	6.22025
kaminai	3	0.398242	0.00111849	0.161121	0.00200803	0.00574276	0.00381502	1.1882	0.369843	0.50519	0.0815332	4.0961	0.761011	0.950683	0.601952	0.00385995	0.00142376	0.00283614	0.0300872	0.000335549	0.00107076	0.0145855	0.00429822	0.000831269	0.011764	0.0052666	0.0185651	0.0514093	0.0628063	0.610521	0.112847	0.0526202	0.00101916	0.000438943	0.1099	0.0831049	0.000663188	0.774907	2.25835	0.130755	0.000958951	8.37963	4.18551	0.106982	0.108833	0.14741	8.29796	0.329104	5.75545
kaminai	4	0.386056	0.00158959	0.191634	0.00172942	0.0090993	0.00322722	1.07422	0.36369	0.652674	0.117626	5.13515	1.02014	1.15378	0.494885	0.00864418	0.00173033	0.005986	0.0282233	0.000705001	0.00169861	0.0142122	0.00398489	0.00100428	0.0112798	0.0103721	0.0163175	0.0603991	0.067025	0.689283	0.0886007	0.0643378	0.00193741	0.000424516	0.113112	0.080526	0.000878935	1.13881	2.62001	0.131417	0.000894011	9.12322	3.48929	0.0557476	0.106523	0.196113	8.99217	0.278467	6.50919
kaminai	5	0.398441	0.00160589	0.179235	0.000818126	0.00720331	0.00685415	1.04523	0.393449	0.850965	0.140379	6.33288	1.50149	1.64349	0.510006	0.00437372	0.00131233	0.00792365	0.0210736	0.000490218	0.00201218	0.0274904	0.00638242	0.000924437	0.0103718	0.00389581	0.0169321	0.0607557	0.059404	0.716406	0.0732927	0.0619486	0.000254049	0.00044121	0.106739	0.0774294	0.00064051	0.826343	2.58575	0.132074	0.000228046	9.83353	3.7463	0.0334501	0.104655	0.144566	10.5225	0.252586	6.88008
natsuhiko	1	0.470195	0.00209567	0.151196	0.00331646	0.00884232	0.00494217	0.100894	0.304609	0.530403	0.0504655	4.411	0.77332	0.809155	0.298411	0.00786249	0.00316963	0.0031204	0.0373375	0.00156502	0.00235895	0.00448317	0.00247579	0.00123462	0.00912916	0.00736656	0.0113654	0.044319	0.0277207	0.651523	0.0186845	0.0537843	0.000850327	7.07e-05	0.0448107	0.00872908	0.000155947	1.04393	2.2986	0.111668	0.00164176	10.1516	3.59223	0.160827	0.0945413	0.1981	7.38505	0.342851	5.96063
natsuhiko	2	0.381744	0.00206929	0.133607	0.00219047	0.00994571	0.00386755	0.780365	0.249237	0.465778	0.073492	4.5101	0.858651	0.74271	0.295778	0.00587837	0.00153547	0.00476301	0.0289505	0.00125908	0.00193531	0.0128435	0.00216414	0.00118513	0.00784077	0.00675365	0.0135909	0.0542855	0.0533678	0.415212	0.0288469	0.0540228	0.00193848	7.3e-05	0.112502	0.0583563	0.000189187	0.670811	1.65632	0.107032	0.00134144	7.19338	2.90282	0.0217474	0.0962124	0.110562	4.96298	0.213474	3.71404
natsuhiko	3	0.650762	0.00108366	0.154912	0.00206127	0.0102411	0.00393273	0.198663	0.219483	0.5008	0.0742225	4.00376	0.828951	0.628095	0.308938	0.00790852	0.0017671	0.00311484	0.0365293	0.000651306	0.00127592	0.0177007	0.00261642	0.00044247	0.00647021	0.0066047	0.0161281	0.0269058	0.0383642	0.471704	0.0144488	0.0550824	0.00191026	7e-05	0.0690055	0.0158837	5.24e-05	0.751093	1.99527	0.106746	0.000133272	8.02458	4.41764	0.190917	0.0930309	0.13559	4.62175	0.326365	4.16234
natsuhiko	4	0.475862	0.00169407	0.138038	0.00329463	0.0101488	0.00421428	0.73555	0.282137	0.530324	0.0429861	4.54827	0.950035	0.877038	0.278414	0.00595055	0.00137383	0.00318891	0.032434	0.00140472	0.000533348	0.00898838	0.00170737	0.00033024	0.0106351	0.00688417	0.0114407	0.0120643	0.0502455	0.517827	0.0256489	0.0534125	0.000251271	7.05e-05	0.11062	0.0536557	0.000609714	0.925991	2.34222	0.113915	0.0017176	8.80371	4.06688	0.0204917	0.0864511	0.174197	5.73957	0.30119	4.69852
natsuhiko	5	0.582111	0.000355956	0.131561	0.00207248	0.00756123	0.00544449	1.44788	0.30488	0.53899	0.0857228	5.2638	1.00463	1.00713	0.310483	0.00733134	0.00164868	0.0117201	0.0326036	0.000409289	0.00381124	0.221442	0.0392282	0.00144683	0.0123897	0.0125535	0.0131642	0.0176452	0.201377	0.568495	0.0341577	0.0595067	0.00228327	0.000704111	0.501247	0.101163	0.000789413	0.772936	2.03516	0.112518	0.0049853	7.56305	3.39928	0.112254	0.0870453	0.128802	6.96264	0.246599	5.2236
yamahiko	1	0.328817	0.00364784	0.219044	0.00191145	0.0118228	0.00283251	1.14456	0.166253	0.649774	0.0977625	5.81156	1.31738	1.04722	0.399161	0.001204	0.000989032	0.00630729	0.0304308	0.00094335	0.00102138	0.00574805	0.00171985	3.45e-05	0.0114371	0.00193175	0.0169055	0.0394894	0.0589452	0.502369	0.0585602	0.0711557	6.86e-05	7.05e-05	0.113463	0.0862598	0.00064872	0.47857	2.85551	0.176226	0.00137797	11.2034	2.7353	0.0619256	0.129854	0.0881986	7.127	0.334489	4.33547
yamahiko	2	0.367984	0.00284837	0.165333	0.00248949	0.0120965	0.00515849	1.4917	0.163181	0.530644	0.118722	5.35383	1.05451	0.989416	0.404937	0.00571558	0.00179997	0.00666979	0.0324802	0.000381017	0.00173058	0.00369183	0.000568078	0.00143373	0.0140436	0.00286422	0.0148691	0.0631937	0.0865019	0.437687	0.0650997	0.0726502	0.00216624	0.000311621	0.137944	0.0999047	0.000405333	0.611787	2.63902	0.143286	0.00152056	10.4986	2.49986	0.0874923	0.137023	0.105535	7.39913	0.392085	3.91442
yamahiko	3	0.618968	0.000781364	0.186068	0.00136598	0.0108676	0.00461331	0.523954	0.199881	0.515171	0.0935229	4.6106	0.930685	0.843056	0.365923	0.00588628	0.00117984	0.00596183	0.0308222	0.000805752	3.29e-05	0.00385863	0.000927997	3.21e-05	0.00681849	0.00331955	0.0127552	0.066028	0.0291034	0.547457	0.0471843	0.059408	0.00305371	6.67e-05	0.0774448	0.042786	0.00153098	0.722813	2.51843	0.143979	0.000289964	11.2626	3.29518	0.194138	0.119752	0.123936	6.81585	0.361943	4.75753
yamahiko	4	0.451678	0.0028832	0.231984	0.00341179	0.0116541	0.00506485	0.300854	0.247804	0.837665	0.126025	7.23246	1.83669	1.3513	0.29968	0.00918517	0.000515165	0.0042893	0.0311495	0.0015278	0.00302605	0.00147607	0.0011083	0.00153781	0.0112547	0.00260965	0.0180445	0.0187622	0.0303983	0.634062	0.0420839	0.0765889	0.000704826	0.000600136	0.0528788	0.0245707	0.00040486	0.711846	2.33049	0.132399	0.00455813	11.6868	3.75501	0.230665	0.115521	0.150156	10.8041	0.482464	5.54635
yamahiko	5	0.464955	0.0022473	0.201044	0.00253345	0.013098	0.00410602	0.330007	0.239195	0.951842	0.165763	8.59619	2.04458	1.59691	0.309569	0.00691567	0.00238876	0.00767588	0.0411428	0.00119474	0.00136435	0.00651734	0.00334752	0.00248118	0.0107144	0.00409879	0.0121274	0.0787016	0.0331017	0.60522	0.0366325	0.0749434	6.88e-05	0.000862092	0.0589796	0.0258787	9.11e-05	0.894306	2.57873	0.133849	0.00129103	11.3801	3.81073	0.335065	0.104965	0.161121	11.2588	0.49526	5.50601
yamakou03	1	0.370222	0.00265503	0.190816	0.00132703	0.0100714	0.0119078	1.46857	0.369224	0.7741	0.141625	5.96606	1.39737	1.52592	0.398119	0.00376309	0.0040566	0.00470892	0.0351481	0.000896033	0.00194627	0.00632943	0.00136764	0.00152932	0.0125921	0.00348884	0.0166229	0.0219067	0.0736667	0.703769	0.0870481	0.0710732	0.000239721	0.000144557	0.135472	0.110868	0.000726873	0.862558	2.83704	0.145665	0.00185616	9.57478	3.99778	0.0160477	0.11218	0.156901	10.1858	0.403857	6.2807
yamakou03	2	0.402414	0.00202301	0.206294	0.00585215	0.00798227	0.00556219	0.374277	0.20949	0.713563	0.106607	6.30526	1.35975	1.34553	0.356239	0.00659426	0.00224299	0.00528688	0.0316836	0.00106785	0.000370178	0.002205	0.00144971	0.00102603	0.0096579	0.00710895	0.0155586	0.0393312	0.0255885	0.466674	0.0287636	0.0741696	0.000973747	0.000379529	0.0624068	0.0319845	0.000269585	0.560438	2.53194	0.139604	0.00069857	10.7113	3.15599	0.199243	0.142287	0.0976369	9.82231	0.502885	4.05629
yamakou03	3	0.368575	0.00204992	0.214379	0.00206383	0.0112947	0.00358509	0.193207	0.309534	0.934805	0.123933	6.51874	2.00665	1.9132	0.355994	0.0101554	0.00269526	0.00145362	0.0337869	0.000718312	0.00168118	0.00335449	0.00102422	0.000936224	0.0145119	0.00670836	0.0193424	0.0703668	0.0249485	0.67097	0.0287811	0.0785176	0.00219703	0.000868061	0.0354764	0.0165451	3.4e-05	0.999208	2.71445	0.132988	0.00190452	12.071	4.44668	0.0638711	0.107726	0.1665	12.093	0.535257	6.12181
yamakou03	4	0.55208	0.00164352	0.163926	0.00224557	0.0126663	0.0061541	0.29857	0.151649	0.545905	0.0613446	4.69102	1.21731	1.18612	0.430806	0.00223026	0.00185823	0.00514406	0.0282252	0.00148619	0.00148415	0.00368264	0.00107089	0.000701841	0.0148772	0.00368331	0.0136786	0.0390404	0.0297214	0.410144	0.0195014	0.0600601	0.00013016	0.000727332	0.0662581	0.0250995	0.000841147	0.41868	2.37619	0.142531	0.00126126	10.0541	2.56503	0.0351998	0.12312	0.0683113	8.41164	0.29359	3.58651
yamakou03	5	0.637481	0.00802061	0.182735	0.00283438	0.0149162	0.0068648	0.209969	0.189523	0.579671	0.0881981	5.40162	0.995758	1.05729	0.405033	0.00525862	0.00185144	0.00506976	0.0308058	0.000573503	0.000205617	0.00210983	0.000300015	0.00144563	0.0128278	0.0013451	0.0182046	0.0322546	0.0280385	0.469267	0.0207496	0.067902	0.000653747	0.000511374	0.0565788	0.0186555	0.000339919	0.611284	2.56373	0.115288	0.00100337	11.2254	2.71465	0.180285	0.095768	0.100532	9.13962	0.335199	4.01082
[truncated: 138 more columns]
