# Supplementary material for: Metabolome Profiling and Predictive Modeling of Dark Green Leaf Trait in Bunching Onion Varieties
Source: Metabolites. 2025 Mar 26;15(4):226. doi: 10.3390/metabo15040226 (PMC12028952; doi:10.3390/metabo15040226)
Supplement: Supplementary file 1 [file metabolites-15-00226-s001.zip › supplementary Table S4.xlsx]

## Sheet: Sheet1
Table S4. SPAD values and spectral reflectance measurements across all samples
Variety	Date of sowing	Date of harvesting	No	SPAD	Spectral reflectance (%)
					400 nm	420 nm	440 nm	460 nm	480 nm	500 nm	520 nm	540 nm	560 nm	580 nm	600 nm	620 nm	640 nm	660 nm	680 nm	700 nm
NATS	14, Jun	21, Aug	1	36.63	16.39	16.45	16.21	15.83	15.35	15.42	19.35	24.3	24.4	18.76	16.49	15.78	14.21	12.9	12.46	12.52
			2	34.3	16.76	16.8	16.55	16.16	15.73	15.89	19.7	24.63	25.03	19.29	17	16.34	14.76	13.39	12.84	13.09
			3	35.53	14.27	14.3	14.1	13.78	13.41	13.64	17.55	22.51	22.91	17.31	15.03	14.35	12.85	11.64	11.18	11.29
			4	30.67	14.05	14.13	14.01	13.76	13.41	13.73	18.38	24.11	24.57	18.44	15.89	15.04	13.24	11.74	11.2	11.32
			5	34.67	15.79	15.87	15.69	15.36	14.94	15.13	19.5	24.92	25.12	19.19	16.74	15.93	14.27	12.93	12.47	12.52
KAMI			1	31.27	10.3	10.53	10.65	10.64	10.39	10.68	15.69	21.5	21.69	16.15	13.25	11.75	10.1	9.28	8.73	8.78
			2	31.63	11.37	11.57	11.63	11.57	11.28	11.56	16.56	22.27	22.19	16.72	13.92	12.47	10.79	9.86	9.26	9.4
			3	33.33	10.89	11.21	11.39	11.43	11.18	11.43	16.51	22.38	22.49	16.97	14.07	12.55	10.92	10.14	9.69	9.59
			4	31.47	12.12	12.41	12.51	12.48	12.17	12.36	17.35	23.2	23.38	17.66	14.72	13.2	11.47	10.55	10.02	10.01
			5	31.48	11.52	11.92	12.17	12.27	12.03	12.31	17.86	24.1	24.16	18.71	15.64	13.91	12.33	11.79	11.53	11.08
YSG1			1	47.9	17.62	17.94	17.84	17.54	17.08	16.76	18.87	21.69	21.33	17.64	16.05	15.41	14.31	13.46	13.02	13.29
			2	45.78	15.89	16.15	16.05	15.81	15.48	15.37	17.5	20.3	20.18	16.51	14.96	14.4	13.35	12.52	12.08	12.37
			3	48.55	17.34	17.79	17.8	17.57	17.08	16.59	18.49	21.1	20.67	17.27	15.75	15.11	14.16	13.51	13.15	13.33
			4	45.78	17.98	18.77	19.06	19	18.33	17.41	20.32	23.78	22.73	19.56	17.47	16.13	15.43	15.73	16	15.06
08S2			1	54.5	19.31	19.5	19.25	18.84	18.45	18.31	19.92	22.13	21.88	18.73	17.41	16.89	15.97	15.23	15.01	15
			2	55.32	22.54	22.88	22.65	22.18	21.6	21.1	22.46	24.65	24.34	20.93	19.59	19.17	18.22	17.4	17.25	17.14
			3	55.38	23.31	23.64	23.38	22.89	22.33	21.87	23.09	25.17	24.97	21.52	20.34	20.14	19.23	18.29	18.13	18.11
YAMA			1	37.35	16.18	16.56	16.6	16.44	16.08	15.97	19	22.91	22.96	18.34	16.3	15.48	14.14	13.17	12.66	12.91
			2	36.22	17.95	18.34	18.34	18.08	17.49	17.11	20.7	25.26	25.04	20.06	17.62	16.42	14.92	14.03	13.6	13.58
			3	39.22	15.76	16.1	16.09	15.89	15.42	15.17	18.39	22.5	22.41	17.76	15.63	14.73	13.43	12.59	12.16	12.26
			4	38.45	16.09	16.43	16.43	16.25	15.85	15.76	19.14	23.44	23.54	18.69	16.46	15.48	14.03	13.03	12.52	12.71
			5	37.92	17.21	17.53	17.5	17.25	16.73	16.55	20.65	25.54	25.21	20.43	17.97	16.76	15.5	14.97	14.67	14.52
YAM3			1	43.13	19.89	20.06	19.77	19.27	18.67	18.36	20.75	24.16	24.05	19.48	17.72	17.24	16	14.91	14.56	14.64
			2	43.72	19.51	19.76	19.55	19.09	18.42	17.92	20.47	24.06	23.91	19.4	17.53	16.94	15.79	14.92	14.68	14.58
			3	47.28	18.01	18.05	17.7	17.19	16.68	16.5	18.48	21.38	21.43	17.29	15.78	15.49	14.49	13.57	13.25	13.4
			4	44.07	19.05	19.15	18.83	18.31	17.72	17.44	19.76	23.15	23.17	18.52	16.86	16.6	15.47	14.4	14.04	14.22
			5	45.15	19.59	19.63	19.24	18.66	18.05	17.79	20.01	23.4	23.59	18.79	17.21	17.09	15.92	14.69	14.14	14.65
2331			1	46.83	18.07	18.22	17.95	17.5	16.97	16.66	18.62	21.37	21.14	17.43	15.78	15.11	14.1	13.41	13.03	13.2
			2	45.97	13.2	13.46	13.43	13.23	12.84	12.61	14.92	17.91	17.72	14.09	12.51	11.94	11.03	10.45	10.06	10.29
			3	44.27	13.87	14.12	14.07	13.84	13.42	13.19	15.6	18.81	18.76	14.87	13.09	12.4	11.42	10.84	10.47	10.61
			4	44.23	15.49	15.59	15.37	15.02	14.63	14.6	17.11	20.35	20.26	16.26	14.56	13.97	12.92	12.16	11.77	11.95
			5	47	14.81	15.04	14.93	14.66	14.26	14.04	16.11	18.92	18.81	15.24	13.69	13.15	12.25	11.65	11.31	11.48
