# Supplementary material for: Metabolome Profiling and Predictive Modeling of Dark Green Leaf Trait in Bunching Onion Varieties
Source: Metabolites. 2025 Mar 26;15(4):226. doi: 10.3390/metabo15040226 (PMC12028952; doi:10.3390/metabo15040226)
Supplement: Supplementary file 1 [file metabolites-15-00226-s001.zip › supplementary Table S5.xlsx]

## Sheet: raw data
Table S5. The quantitative profile of chlorophyll a, chlorophyll b, pheophytin a, lutein, and β-carotene across all samples.
Variety	Date of sowing	Date of harvesting	No	Chlorophyll a (mg/100gFW)		Chlorophyll b (mg/100gFW)		Pheophytin a (mg/100gFW)		Lutein (µg/100gFW)		β-carotene (µg/100gFW)		Chlorophyll ratio
				Individual data	Mean ± SE	Individual data	Mean ± SE	Individual data	Mean ± SE	Individual data	Mean ± SE	Individual data	Mean ± SE	Individual data	Mean ± SE
NATS	14, Jun	21, Aug	1	42.45	40.63±1.67	24.32	21.13±2.1	3.21	4.38±0.77	2.91	3.07±0.09	3.4	4.53±0.50	1.74548	1.97±0.12
			2	35.65		17.6		3.55		2.82		4.49		2.02557
			3	45.69		27.78		2.8		3.26		5.32		1.64471
			4	39.97		18.88		6.89		3.13		5.95		2.11706
			5	39.39		17.08		5.45		3.22		3.48		2.30621
KAMI			1	39.67	39.68±1.03	16.03	15.17±0.91	3.59	3.06±0.27	3.46	3.38±0.11	2.97	3.80±0.48	2.47473	2.65±0.15
			2	39.56		16.51		2.94		3.29		5.61		2.39612
			3	43.18		17.13		3.76		3.69		3.56		2.52072
			4	36.69		13.96		2.7		3.46		3.01		2.62822
			5	39.3		12.23		2.33		3.02		3.86		3.21341
YSG1			1	56.49	63.82±5.77	26.32	36.1±6.84	13.49	9.18±1.52	4.7	4.76±0.14	4.92	5.66±0.89	2.14628	1.98±0.44
			2	52.84		39.07		6.32		4.41		4.55		1.35244
			3	78.37		24.77		8.32		4.88		4.84		3.16391
			4	67.56		54.24		8.6		5.05		8.31		1.24558
08S2			1	60.64	65.40±3.00	27.52	29.98±2.00	7.12	6.07±0.61	3.9	4.15±0.20	5.63	5.72±0.11	2.20349	2.19±0.05
			2	64.61		28.48		5		4		5.59		2.26861
			3	70.94		33.95		6.1		4.55		5.93		2.08954
YAMA			1	40.53	41.90±0.70	17.54	18.7±0.58	4.75	3.48±0.35	3.17	3.17±0.07	3.86	4.89±0.47	2.31072	2.25±0.05
			2	41.64		20.24		3.27		3.23		4.97		2.05731
			3	43.61		19.83		3.47		3.39		5.84		2.19919
			4	40.31		17.42		3.33		3.11		5.99		2.31401
			5	43.42		18.47		2.59		2.96		3.8		2.35084
YAM3			1	45.85	48.66±1.24	20.54	22.09±0.72	6.28	6.85±1.16	3.57	3.43±0.08	3.95	4.06±0.23	2.23223	2.20±0.02
			2	45.63		20.15		4.65		3.46		3.91		2.26452
			3	50.82		23.03		8.98		3.5		4.88		2.20669
			4	49.36		23.13		10.09		3.5		3.47		2.13403
			5	51.62		23.62		4.24		3.14		4.11		2.18544
2331			1	57.3	61.2±1.29	25.58	32.34±3.71	5.12	5.91±0.39	4.3	4.17±0.10	6.88	6.73±0.96	2.24003	1.97±0.17
			2	63.96		44.84		5.1		4.44		4.61		1.4264
			3	63.06		35.42		6.91		4.12		7.07		1.78035
			4	58.97		24.38		5.68		3.87		5.07		2.41879
			5	62.7		31.5		6.76		4.11		10.04		1.99048
